# Supplementary material for: Ontogenetic Variation in the Mineral, Phytochemical and Yield Attributes of Brassicaceous Microgreens
Source: Foods. 2021 May 10;10(5):1032. doi: 10.3390/foods10051032 (PMC8151805; doi:10.3390/foods10051032)
Supplement: Supplementary file 1 [file foods-10-01032-s001.zip]

Archive with 1 entries (1 files):
- foods-1210490-supplementary.pdf
